# Supplementary material for: Mosquito immune cells enhance dengue and Zika virus infection in Aedes aegypti
Source: Nat Commun. 2025 Jul 1;16:5891. doi: 10.1038/s41467-025-61139-9 (PMC12214649; doi:10.1038/s41467-025-61139-9)
Supplement: Supplementary file 4 — Source data [file 41467_2025_61139_MOESM4_ESM.zip]

Archive with 7 entries (7 files):
- Source data Fig6.xlsx
- Source Data Fig5.xlsx
- Source data Fig 4.xlsx
- Source data Fig 3.xlsx
- Source data Fig1.xlsx
- Source data Fig2..xlsx
- Soruce data SI.xlsx
