# Supplementary material for: Mosquito immune cells enhance dengue and Zika virus infection in Aedes aegypti
Source: Nat Commun. 2025 Jul 1;16:5891. doi: 10.1038/s41467-025-61139-9 (PMC12214649; doi:10.1038/s41467-025-61139-9)
Supplement: Supplementary file 4 — Source data [file 41467_2025_61139_MOESM4_ESM.zip › Source data Fig6.xlsx]

## Sheet: Fig 6b
DENV								ZIKV
CELL		SUP						CELL		SUP
LP	CLD	LP	CLD					LP	CLD	LP	CLD
374664	0	0	0					5.22461e+07	0	0	0
4.49121e+07	0	0	0					0	0	0	0
0	0	0	0					4.44692e+07	0	0	0
598093	0	0	0					2.19779e+07	0	0	0
1.87703e+07	0	0	0					2.87535e+07	0	0	0
0	0	0	0					1.73592e+07	0	0	0
2.75499e+06	0	0	0					1.73106e+07	0	2.62595e+06	0
0	0	0	0					41456.6	0	0	0
0	0	0	0					6.76222e+07	0	0	0
0	0	0	0					1.46576e+07	0	0	0
								243957322	0	0	0
35610951	0	0	0
193950060	0	0	0					3.80851e+06	0	0	0
3.50843e+07	0	0	0					0	0	0	0
139922292	0	0	0					0	0	0	0
138713816	0	0	0					0	0	0	0
414013	0	0	0					0	0	0	0
76581850	0	0	0					27518.2	0	0	0
588115555	0	0	0					1.99548e+06	0	0	0
2.79226e+07	0	0	0					0	0	0	0
4.23304e+07	0	0	0
0	0	0	0
9.89778e+07	0	0	0
0	0	0	0
0	0	0	0
0	0	0	0
0	0	0	0
2.58932e+07	0	0	0
0	0	0	0
0	0	0	0
0	0	0	0
