# Supplementary material for: Mosquito immune cells enhance dengue and Zika virus infection in Aedes aegypti
Source: Nat Commun. 2025 Jul 1;16:5891. doi: 10.1038/s41467-025-61139-9 (PMC12214649; doi:10.1038/s41467-025-61139-9)
Supplement: Supplementary file 4 — Source data [file 41467_2025_61139_MOESM4_ESM.zip › Source Data Fig5.xlsx]

## Sheet: Fig 5b
DENV								ZIKV
Day 1		Day 2		Day 4				Day 4
SUP	CELL	SUP	CELL	SUP	CELL			SUP	CELL
0	0	0	128577	0	1.23839e+07			0	6.04469e+06
0	0	0	0	0	0			0	2608.74
0	0	0	0	0	6.5015e+07			0	1.42487e+07
0	0	0	0	0	165459			0	1.20035e+07
0	0	0	176823	0	2.80533e+07			4.1779e+06	110686
0	0	0	4494.85	0	3.07122e+07			0	2.82698e+07
0	0	0		0	9.06876e+06			0	2.50071e+06
0	0	0		0				0	1.49045e+06
0	0	0		6.23389e+06				0	285574
0	0	0		0				0	3.63196e+06
0	0	0	0	0	0			0	0
0	0	0	0	0	5.01113e+06			0	0
0	0	0	0	0	3.03322e+06			0	142849
0	0	0	0	0	9.93785e+06			0	0
0	0	0	0	0	122611			0	0
0	0	0	0	0	3.44929e+06			0	0
0	0	0	0	0	4.92751e+06			0	0
0	0	0	0	0	1.33471e+07			0	0
0	0	0	0	0	1.09967e+06			0	1.62029e+06
0	0	0	0	0	6.91796e+06			0	0

## Sheet: Fig 5c
DENV						ZIKV
SG	OV	MG	CA			SG	OV	MG	CA
0*	783	1326	1862			2844	53990	35243	2819622
712	1034	2899	50855			20630	143377	24598	11213583
0*	1586984	4245	5957199			931	10007	5716	1724102
599	939	1487	2913			6518	2063	5205	3808513
757	12874	1803	57427			936	15176	12478	2619967
0*	0*	1036	3854			9346	982	35406	2816446
0*	0*	1546	65041			9253	39512	36277	7309986
0*	0*	1304	4437			3520	23278	11079	6790000
0*	0*	2716	669			1809	8246	21333	6857163
662	0*	5769	3231			4996	63967	17933	25745640
12417	0*	7073	0*
0*	0*	0*	158319			50425	4122	125425	10750145
0*	0*	0*	69849			24294	26883	50494	17064380
0*	274178	0*	0*			119668	154092	152570	17183970
0*	0*	0*	81504			103348	42772	121857	31608760
0*	0*	0*	0*			103736	28362	117258	20780613
427	0*	0*	533480			3646	37699	20276	3341464
3002	0*	2756	4362416			263898	55140	91619	27700088
0*	0*	274178	660434			19373	18877	23035	9357402
0*	0*	0*	226243			160818	165796	287535	23486255
						23616	28458	102046	6045753

## Sheet: Fig 5e
DENV-copies				ZIKV-copies
SUP	CELL			SUP	CELL
621450	25597.5			33690.4	109296
51969.8	9344.69			13465.3	34093.9
99386.2	11625.5

## Sheet: Fig 5f
DENV-copies						ZIKV-copies
Day 2		Day 3				Day 2		Day 3
SUP	CELL	SUP	CELL			SUP	CELL	SUP	CELL
0	104361	0	368098			383153	523105	307459	193042
0	40565.3	49770.3	267075			2.70323e+06	1.19577e+06	1.44776e+06	1.26803e+06
0	62443.6	0	89952.5			1.10041e+06	4.71538e+06	5.82473e+06	3.40354e+06
