# Supplementary material for: Mosquito immune cells enhance dengue and Zika virus infection in Aedes aegypti
Source: Nat Commun. 2025 Jul 1;16:5891. doi: 10.1038/s41467-025-61139-9 (PMC12214649; doi:10.1038/s41467-025-61139-9)
Supplement: Supplementary file 4 — Source data [file 41467_2025_61139_MOESM4_ESM.zip › Source data Fig 4.xlsx]

## Sheet: Fig 4b
DENV-Leg
		LP
8		5519.76	33.0179	2031.5		5098.1	1187.71	1688.96		5735.56		8.88151					146355	154802	241718	246550	475.968	29.2208	27.2471	387.305	23662.6	79.0493	15771.8	12992.7	12.7506	30.2056	3102.84	8001.9	16838.4	3143.91	2046.06	5331.17	4971.1	454.139	1631.96	6425.47	2654.64	18655.3	3457.87	13304.1	5451.3	11905.9	3896.17	3449.91	56.5142
10						48706.4			12958.8				12079.7			8542.38	40502	74919.5	32040	23337.5	23057.6	72596.8	58842.6	160758	101238	48234.7						32305.2	31015.8	24317.8	94951.2	83.3249	51652.9	120555	68004.1	99949.9	82868.5	60834.3	45960.7	45540.7	42936.4	59506.5	15240.9	181543	166826
12		33978.8	81937	43881.5	52928.5	38708.4	28658.3	109944	89047.8	143730	145415	2738404	374199	41603.4	75983.5	413968	242542	383003	272698	231454	402041	3461720	3539771	3156453	97025.1	116940	209.652	120175	240470	70495.3	45145.1	26424.9	291680	14538.8	10250.7	36421.3		19400.9	14124.2	42463.5	52272.4
DENV-Ovary
		LP
8		795.623	428.608	2240.16		3646.1	819.854	404.468		2977.35								3073.4	78.481	18869.5	9780.2	9777.64	377.776	4252.11	4178.07	1565.48	4008.78	4208.07	202698	674929	140.12	92.0758	955.245	58.0885	92.9733	61.3702	12.045	5.40887	22.4977	37.9662	42.2811	3167.12	35.6158	65.6987	85.0967	36.5676	62.1475	32.1904
10						208.147			286.345				378.792			296.057	17679.4	60671.8	9142.1	6988.42	3600.42	598.192	3509.99	49633.4	11646.8	7714.42						603.913	813.406	221.863	251.378		154.162	745.935	296.646	104.401	3601.86	132.932	266922	183.806	361.991	252.218	190.273	705.591	2418.01
12		3948.15	12405.9	3542.38	3639.74	3477.25	5875.05	2353.48	83669	10146.3	5880.34	6493.94	2571.43	3423.4	7630.06	2218.63	12096.1	36314.4	35182.9	461635	201650	3542.12		9353.04	10534.7	25036.1	3471.66	3663.95	2875.59	42822.7	4975.94	1034.8	2004.11	11950.5	52059.9	43293			516377		777648
DENV-Salivary glands
		LP
8		203.293		89.2476			96.2538	103.823		176.261									10.3273	575.376	44.5411	941.016		94.2086	5895.75		474.883	993.773	11.2961	6.87002	192.195	1289.47	2192.47	448.097	353.581	873.492	1506.88	44.9585	55.0274	392.151	137.948	1258.32	110.281	415.244	123.823	313.551	88.1851	97.7027
10						3404.72			2727.05				718.009			1790.06	10307	43505.8	20016.5	4737.22	4725.74	22065.1	26057.9	36447.2	2479.75	8121.55						12124.9	6256.64	1479.38	2243.98	183.699	19201.9	18710.8	17664.7	1068.38	20195	3097.8	2337.87	4796.31	2590.85	8779.61	2058.09	3058.53	2010.67
12		24436.5	4572.97	42960.6	16509.3	125930	47321.4	14439.8	107315	133553	39927	29024.8	1486.03	5994.34	58859.5	58568.8	11920.1	103855	58614.7	10351.2	15306	12313.5		6955.76	14124.2	49879.3	22547.2	11519	391443	72572.1	2666.66	29250	19634.7	28207.6	3377.19	27059.6		40045	1046.28	66240.4	791472
[truncated: 36 more columns]

## Sheet: Fig 4c
DENV-Leg
	LP positive		CLD positive
	Mean	SEM	Mean	SEM
8	93	3.8	67	7.8
10	97	2.9	89	5.1
12	98	2.2	97	2.8
DENV-Ovary
	LP positive		CLD positive
	Mean	SEM	Mean	SEM
8	93	3.9	53	10.2
10	97	2.9	74	7.5
12	92	4.3	97	2.8
DENV-Salivary glands
	LP positive		CLD positive
	Mean	SEM	Mean	SEM
8	81	6.1	67	9.6
10	100	0	82	6.6
12	97	2.7	100	0

## Sheet: Fig 4d
ZIKV-Leg
		LP
8		163347	251140	290939			1073.74	26384.3				83575.6					31330	88186.5	39068.2		13202.1	2368.8		3195.14	1537.72			94696.4	38468.9	390137	88879.7					75669.2		41532.4	10832.5				95411.8		37576.7			178857	46446.2
10		32693.2	23667.2	28350		114800	8480.13				91782.5	1703.78	36056.4	41661.9			7448.28					9245.33			15380	111.721	208520		104766		416976	57783.5	22497.9			87384		16083.2		2175.94	69106.5	30911.7	170514		72072.4	28095.8	356814	1133.74	164514
ZIKV-Ovary
		CLD
8								49750.8	7685.3	6075.78	65051.2	10300.6	59784.3				965.571			4454.39		132774	5524.65	7779.02				29152.3		1163.26	2359.6	967.897								1460.95			718.875
10		29135.6		7005.25	62090.1	11600.9		6415.01			5953.27				19946.1	7903.23					7402.67		6170.24	31472.5	3920.28	9865.5		1979.43	3734.6	26638.8	12421.7	19939	11756.9			1059.41	895.028	10466.9	9598.39	24440.2	11668	82646.9	30372.4	10873.4	27288.8	390068	1200.4
ZIKV-Salivary gland
		CLD
8								23956.7	4248.5		18787.9	3861.17	124493					1320.48		33740.1		867000	2415.25	1047.88				25283.1	5514.57	4002.12	901.046	5324.12			587.048				2658.45	1914.59			712.751
10		2196.69		1633.25	251616	1856.21	17614.7						676.846		31479.8		4096.28			6591.6	86811.9	11845.1	74688.2	21077.1	88283.6	111364			378450	356604	148720	402648	479099	13860.3	219873	12159.2	58170.9	128865	112349	156211	27909.1	911279	133589	88473.3	730554	963816	7686.62	67869.3
[truncated: 126 more columns]

## Sheet: Fig 4e
ZIKV-Leg
	LP positive		CLD positive
	Mean	SEM	Mean	SEM
8	71	4.4	43	5
10	82	3.7	62	4.7
ZIKV-Ovary
	LP positive		CLD positive
	Mean	SEM	Mean	SEM
8	92	3.1	37	7.4
10	86	3.7	72	5.6
ZIKV-Salivary glands
	LP positive		CLD positive
	Mean	SEM	Mean	SEM
8	94	2.7	37	7.4
10	87	3.5	75	5.4
