# Supplementary material for: Mosquito immune cells enhance dengue and Zika virus infection in Aedes aegypti
Source: Nat Commun. 2025 Jul 1;16:5891. doi: 10.1038/s41467-025-61139-9 (PMC12214649; doi:10.1038/s41467-025-61139-9)
Supplement: Supplementary file 4 — Source data [file 41467_2025_61139_MOESM4_ESM.zip › Source data Fig 3.xlsx]

## Sheet: Fig 3b
	Control																				Bead
SG	4	0	2	8	6	10	2	8	4	4	0	0	2	6	0	14	10	12	14	18	6	12	16	4	12	12	12	4	4	2	4	10	16	10	8	28	14	18	12	16
OV	0	2	2	2	4	0	2	2	4	0	2	0	2	0	2	2	2	2	0	2	2	2	18	12	6	2	4	14	4	2	36	6	14	0	4	14	2	4	6	6
MG	8	12	20	6	11	13	13	8	8	17	13	20	17	3	8	29	46	61	17	33	25	14	18	47	55	35	17	50	34	29	46	30	26	36	26	52	72	64	47	70

## Sheet: Fig 3c
Salivary glands
	Naive																									BF
D0	12	2	10	6	10	2	4	8	10	6	22	2	0	10	12	4	4	6	4	6	12	10	20	10	12
D3	8	12	16	12	4	16	10	6	6	10	6	4	12	10	4	12	8	4	12	8	14	4	16			2	4	4	14	8	6	18	6	12	10	10	20	0	8	2	10	14	2	8	10	0	8	12
D7	18	6	4	2	6	8	0	4	2	6	8	6	8	4	6	8	14	4	10	4	6	6	4			14	8	6	6	2	6	6	8	6	4	6	6	0	6	4	12	8	10	8	6	8	4	8
D10	8	12	8	2	14	10	6	2	4	6	10	6	6	12		8	26	10	16	12	24		12			10	4	6	10	4	6	6	6	0	8	6	20	10	12	10	4	16	12	10		10	10	12
Ovaries
	Naive																									BF
D0	2	4	2	2	2	0	2	0	4	2	4	8	6	8	0	0	6	0	16	6	2	18	2	4	2
D3	6	2	6	10	10	0	0	0	2	8	2	4	6	0	2	6	12	2	12	0	6	6	6			60	48	66	38	60	36	50	54	16	26	4	76	90	4	4	84	6	36	66	86	100	2	50
D7	4	4	2	12	4	2	0	2	6	2	2	2	2	2	0	2	0	4	10	2	4	4	2			12	68	70	36	52	28	26	78	86	78	62	26	50	28	0	34	58	64	20	46	118	92	4
D10	4	4	2	6	8	2	2	0	6	0	4	2	6	2	4	14	10	4	4	6	2	12	8			10	22	50	58	34	20	32	22	26	46	84	60	10	8	4	2	62	78	60	2	106	4	112
Midgut
	Naive																									BF
D0	17	44	27	30	43	25	27	33	59	26	23	43	32	24	23	23	20	16	28	21	32	31	21	34	28
D3	25	14	23	29	31	28	34	21	30	21	26	23	32	18		48	47	17	50	16	8	43	78			21	10	34	22	10	15	39	47	81	30	27	8	18	33	31	6	47	19	15	50	11	32	14
D7	18	27	19	8	6	12	2	26	25	8	33	33	23	20	22	26	58	28	28	23	50	43	29			10	16	13	23	22	22	5	5	9	9	28	9	9	17	10	56	33	15	41	26	23	30	54
D10	11	30	23	14	33	27	17	32	29	13	29	40	44	53	15	43	44	45	50	45	34	40	36			11	3	25	6	10	3	17	2	12	8	20	16	55	22	23	29	30	19	19	32	30	39	42
