# Supplementary material for: Mosquito immune cells enhance dengue and Zika virus infection in Aedes aegypti
Source: Nat Commun. 2025 Jul 1;16:5891. doi: 10.1038/s41467-025-61139-9 (PMC12214649; doi:10.1038/s41467-025-61139-9)
Supplement: Supplementary file 4 — Source data [file 41467_2025_61139_MOESM4_ESM.zip › Source data Fig1.xlsx]

## Sheet: Fig 1b and Fig S2
Day 7- DENV Midgut Infection (copies/midgut)											Day 7- DENV Midgut Infection (prevalence)
Exp. #1		Exp. #2		Exp. #3		Exp. #4		Exp. #5				LP	CLD
LP	CLD	LP	CLD	LP	CLD	LP	CLD	LP	CLD		Exp. #1	41.67	41.67
13603510	81699040	324.914	1543045	151232	3715.04	15484485	115000000	587054	39517.1		Exp. #2	60	85.7
12184070	14844870	253707	6911550	2431617	407560	374000000	33713.3	106710	272432		Exp. #3	88.88	100
15345370	7368.56	72430.4	254244	1022392	4168.12	2099312	10058564	887872	593540		Exp. #4	81.81	100
1478.56	2872.49	1206.13	545033	15741.3	1198.12	102027	10710768	752954	926522		Exp. #5	73.33	80
15287640	57643.7	7889.72	255401	5217000	2026484	9590.01	173.199	38621.5	104206
		421614	29733.3	9796684	8530721	13867.2	15449738	113058	24583.2
				2995168	2766024	2343472	1498953	60560.4	113963
				14189296	3806.24	5228995	21300823	4.26588e+06	177516
					273.543	293326		420207	792388
					295542			975199	20242.1
					1762231			502939	2.33989e+06
									1.54025e+06

## Sheet: Fig 1c and Fig S2
Day 7- ZIKV Midgut Infection (copies/midgut)							Day 7- ZIKV Midgut Infection (prevalence)
Exp. #1		Exp. #2		Exp. #3				LP	CLD
LP	CLD	LP	CLD	LP	CLD		Exp. #1	81.25	57.14
633690	19985646	18357577	34398799	4173114	2884871		Exp. #2	75	56.25
2462761	13756436	38672.5	173000000	11628648	30945062		Exp. #3	70	30
169000000	562968	4643894	1422.27	30620272	3282984
24816692	14209771	716540	11691399	15696555
30083367	2076322	15950.5	18405961	8830622
18676122	193686	1361917	3382561	6393994
9974402	18310.8	15440622	2759529	1312211
27998293	53236.6	25173727	34076796
1060000000		12129200	47865034
8161328		13656334
121000000		2279444
36921325		125000000
27359727

## Sheet: Fig 1e and 1f
DENV Infection of C6/36 cells (copies/ml)
		(-) Clodronate						10 μM Clodronate						20 μM Clodronate						40 μM Clodronate
24 hpi		6.13187	6.20704	6.00706	5.87578	6.04532	5.92557	6.44945	6.46102	6.41142	6.03242	5.95605	5.91514	6.84311	6.8441	6.62366	5.98453	5.92621	5.77906	6.86118	6.76671	7.04688	5.94263	5.80363	5.80703
48 hpi		8.15558	8.11394	8.09005	7.33995	7.58546	7.57548	8.29605	8.27536	8.40243	7.49831	7.48252	7.56967	8.546	8.32895	8.61023	7.60477	7.59934	7.53307	8.70174	8.52876	8.59453	7.65321	7.6721	7.48252
72 hpi		8.87552	8.8799	8.77291	8.19728	8.31175	8.29003	9.37533	9.34021	9.39974	8.3091	8.2492	8.29831	9.5267	9.56239	9.60638	8.42529	8.32222	8.42732	9.79267	9.72819	9.86213	8.50684	8.55479	8.31439
120 hpi		9.59664	9.57836	9.57855	9.03292	9.13434	9.20412	9.82814	9.70825	9.7963	9.25225	8.90445	9.12222	9.80699	10.0404	9.87737	9.22076	9.11394	9.15761	10.0337	9.97183	10.3214	9.06726	9.08725	9.02428
ZIKV Infection of C6/36 cells (copies/ml)
		(-) Clodronate						10 μM Clodronate						20 μM Clodronate						40 μM Clodronate
24 hpi		6.21185	6.00876	5.95749	6.5345	6.49259	6.59412	5.95677	6.266	6.10252	6.78604	6.7864		6.08328	6.08636	6.12016	6.7839	6.81032	6.62621	6.18327	6.3099	6.16324	6.63874	7.05004	7.07358
48 hpi		8.72274	8.94164	8.74351	8.9459	8.92045	9.08854	8.64799	8.8886	8.79248	9.06408	9.14845	9.22885	8.78194	8.89459	8.85141	9.16769	9.30374	9.27531	8.84292	8.93513	8.80149	9.23899	9.19624	9.41204
72 hpi		9.77021	9.76033	9.73987	9.67302	9.78861	9.68293	9.76632	9.78014	9.64172	9.8188	9.89797	9.8731	9.76446	9.73759	9.77012	9.85446	9.85393	9.95515	9.73918	9.61805	9.69307	9.80508	9.87967	9.95874
120 hpi		10.2214	10.3088	10.3409	10.277	10.2903	10.3432	10.4508	10.4427	10.372	10.266	10.3337	10.3807	10.2421	10.3471	10.2269	10.3018	10.3577	10.4567	10.2349	10.1736	10.4076	10.3222	10.4085	10.1973

## Sheet: Fig S2a
Day 7- DENV Midgut Infection (copies/midgut)
-Analysis of individual experiments by comparing LP controls viral titers									Number of families	1
									Number of comparisons per family	10
Exp 1	Exp 2	Exp 3	Exp 4	Exp 5					Alpha	0.05
13603510	324.914	151232	3715.04	587054
12184070	253707	2431617	407560	106710					Dunn's multiple comparisons test	Mean rank diff.	Significant?	Summary	Adjusted P Value
15345370	72430.4	1022392	4168.12	887872					Exp 1 vs. Exp 2	21.2	Yes	*	0.0347	A-B		provides reason to exclude Exp#2 from pooled data in Figure 1
1478.56	1206.13	15741.3	1198.12	752954					Exp 1 vs. Exp 3	4.2	No	ns	>0.9999	A-C
15287640	7889.72	5217000	2026484	38621.5					Exp 1 vs. Exp 4	15.38	No	ns	0.1728	A-D
	421614	9796684	8530721	113058					Exp 1 vs. Exp 5	11.75	No	ns	0.6908	A-E
		2995168	2766024	60560.4					Exp 2 vs. Exp 3	-17	No	ns	0.086	B-C
		14189296	3806.24	4.26588e+06					Exp 2 vs. Exp 4	-5.818	No	ns	>0.9999	B-D
			273.543	420207					Exp 2 vs. Exp 5	-9.455	No	ns	>0.9999	B-E
			295542	975199					Exp 3 vs. Exp 4	11.18	No	ns	0.4455	C-D
			1762231	502939					Exp 3 vs. Exp 5	7.545	No	ns	>0.9999	C-E
									Exp 4 vs. Exp 5	-3.636	No	ns	>0.9999	D-E
									Test details	Mean rank 1	Mean rank 2	Mean rank diff.	n1	n2	Z
									Exp 1 vs. Exp 2	32.2	11	21.2	5	6	2.923
									Exp 1 vs. Exp 3	32.2	28	4.2	5	8	0.615
									Exp 1 vs. Exp 4	32.2	16.82	15.38	5	11	2.381
									Exp 1 vs. Exp 5	32.2	20.45	11.75	5	11	1.818
									Exp 2 vs. Exp 3	11	28	-17	6	8	2.628
									Exp 2 vs. Exp 4	11	16.82	-5.818	6	11	0.957
									Exp 2 vs. Exp 5	11	20.45	-9.455	6	11	1.555
									Exp 3 vs. Exp 4	28	16.82	11.18	8	11	2.009
									Exp 3 vs. Exp 5	28	20.45	7.545	8	11	1.356
									Exp 4 vs. Exp 5	16.82	20.45	-3.636	11	11	0.7119
									Compact letter display
									Exp 1	A
									Exp 3	A B
									Exp 4	A B
									Exp 5	A B
									Exp 2	B

## Sheet: Fig S2c
Day 7- ZIKV Midgut Infection (copies/midgut)
-Analysis of individual experiments by comparing LP controls viral titers
Exp #1	Exp #2	Exp #3				Number of families	1
633690	18357577	4173114				Number of comparisons per family	3
2462761	38672.5	11628648				Alpha	0.05
169000000	4643894	30620272
24816692	716540	15696555				Dunn's multiple comparisons test	Mean rank diff.	Significant?	Summary	Adjusted P Value
30083367	15950.5	8830622				Exp #1 vs. Exp #2	8.321	No	ns	0.0801	A-B
18676122	1361917	6393994				Exp #1 vs. Exp #3	7.011	No	ns	0.3327	A-C
9974402	15440622	1312211				Exp #2 vs. Exp #3	-1.31	No	ns	>0.9999	B-C
27998293	25173727
1060000000	12129200					Test details	Mean rank 1	Mean rank 2	Mean rank diff.	n1	n2	Z
8161328	13656334					Exp #1 vs. Exp #2	21.15	12.83	8.321	13	12	2.216
121000000	2279444					Exp #1 vs. Exp #3	21.15	14.14	7.011	13	7	1.594
36921325	125000000					Exp #2 vs. Exp #3	12.83	14.14	-1.31	12	7	0.2935
27359727
						Compact letter display
						Exp #1	A
						Exp #2	A
						Exp #3	A
