# Supplementary material for: Mosquito immune cells enhance dengue and Zika virus infection in Aedes aegypti
Source: Nat Commun. 2025 Jul 1;16:5891. doi: 10.1038/s41467-025-61139-9 (PMC12214649; doi:10.1038/s41467-025-61139-9)
Supplement: Supplementary file 4 — Source data [file 41467_2025_61139_MOESM4_ESM.zip › Source data Fig2..xlsx]

## Sheet: Fig 2b
DENV- % of infected hemocytes
Bead+/DENV+	Bead+/DENV-	Bead-/DENV+	Bead-/DENV-			Number of families	1
63.8298	17.0213	17.0213	2.12766			Number of comparisons per family	6
60	15	10	15			Alpha	0.05
41.6667	8.33333	16.6667	33.3333
60	13.3333	10	16.6667			Dunn's multiple comparisons test	Mean rank diff.	Significant?	Summary	Adjusted P Value
93.8775	4.08163	0	2.04082			Bead+/DENV+ vs. Bead+/DENV-	27.83	Yes	**	0.0013	A-B
69.3878	10.2041	10.2041	10.2041			Bead+/DENV+ vs. Bead-/DENV+	49.31	Yes	****	<0.0001	A-C
65.2174	17.3913	10.8696	6.52174			Bead+/DENV+ vs. Bead-/DENV-	48.86	Yes	****	<0.0001	A-D
78.2609	8.69565	6.52174	6.52174			Bead+/DENV- vs. Bead-/DENV+	21.48	Yes	*	0.0258	B-C
62.7451	15.6863	9.80392	11.7647			Bead+/DENV- vs. Bead-/DENV-	21.02	Yes	*	0.0311	B-D
77.9661	6.77966	10.1695	5.08475			Bead-/DENV+ vs. Bead-/DENV-	-0.4524	No	ns	>0.9999	C-D
82.3529	15.6863	1.96078	0
						Test details	Mean rank 1	Mean rank 2	Mean rank diff.	n1	n2	Z
83.0189	13.2075	1.88679	1.88679			Bead+/DENV+ vs. Bead+/DENV-	74	46.17	27.83	21	21	3.701
73.5294	23.5294	2.94118	0			Bead+/DENV+ vs. Bead-/DENV+	74	24.69	49.31	21	21	6.557
83.7838	2.7027	13.5135	0			Bead+/DENV+ vs. Bead-/DENV-	74	25.14	48.86	21	21	6.497
73.5849	24.5283	0	1.88679			Bead+/DENV- vs. Bead-/DENV+	46.17	24.69	21.48	21	21	2.856
62.7451	29.4118	0	7.84314			Bead+/DENV- vs. Bead-/DENV-	46.17	25.14	21.02	21	21	2.796
59.6154	40.3846	0	0			Bead-/DENV+ vs. Bead-/DENV-	24.69	25.14	-0.4524	21	21	0.06015
69.2308	25	0	5.76923
70.8333	25	0	4.16667			Compact letter display
82	10	2	6			Bead+/DENV+	A
59.6491	33.3333	3.50877	3.50877			Bead+/DENV-	B
						Bead-/DENV-	C
						Bead-/DENV+	C

## Sheet: Fig 2c
DENV- % of infected hemocytes over time
D2	D4	D6	D8	D10			Number of families	1
0	0	3.125	16.129	3.92157			Number of comparisons per family	10
0	0	21.875	9.45946	36.2637			Alpha	0.05
0	0	0	13.8889	54.2857
0	0	9.30233	37.8378	55.3571			Dunn's multiple comparisons test	Mean rank diff.	Significant?	Summary	Adjusted P Value
0	0	0	30.6452	0			D2 vs. D4	0	No	ns	>0.9999	A-B
0	0	4.08163	0	10.7692			D2 vs. D6	-27.76	Yes	**	0.0093	A-C
0	0	0	7.5	48.9362			D2 vs. D8	-47.06	Yes	****	<0.0001	A-D
0	0	0	6.49351	22.3301			D2 vs. D10	-48.05	Yes	****	<0.0001	A-E
0	0	3.50877	7.31707	84.375			D4 vs. D6	-27.76	Yes	*	0.0107	B-C
0				7.95455			D4 vs. D8	-47.06	Yes	****	<0.0001	B-D
							D4 vs. D10	-48.05	Yes	****	<0.0001	B-E
							D6 vs. D8	-19.29	No	ns	0.2482	C-D
0	0	16.6667	28.2609	12.7907			D6 vs. D10	-20.29	No	ns	0.168	C-E
0	0	3	32.1839	15.2174			D8 vs. D10	-0.9971	No	ns	>0.9999	D-E
0	0	16.8675	29.7872	25
0	0	25.5319	23.4568	19.7183			Test details	Mean rank 1	Mean rank 2	Mean rank diff.	n1	n2	Z
0	0	12.3457	36.9231	14.8515			D2 vs. D4	23	23	0	20	19	0
0	0	4.22535	51.5151	9.89011			D2 vs. D6	23	50.76	-27.76	20	17	3.311
0	0	12.3288	30.3371	64.2857			D2 vs. D8	23	70.06	-47.06	20	18	5.698
0	0	5.1948	15.5172	26.0417			D2 vs. D10	23	71.05	-48.05	20	19	5.901
0	0		14.2857	11.6667			D4 vs. D6	23	50.76	-27.76	19	17	3.272
0	0						D4 vs. D8	23	70.06	-47.06	19	18	5.629
							D4 vs. D10	23	71.05	-48.05	19	19	5.827
							D6 vs. D8	50.76	70.06	-19.29	17	18	2.244
							D6 vs. D10	50.76	71.05	-20.29	17	19	2.391
							D8 vs. D10	70.06	71.05	-0.9971	18	19	0.1193
							Compact letter display
							D10	A
							D8	A
							D6	A
							D2	B
							D4	B
