# Supplementary material for: Mosquito immune cells enhance dengue and Zika virus infection in Aedes aegypti
Source: Nat Commun. 2025 Jul 1;16:5891. doi: 10.1038/s41467-025-61139-9 (PMC12214649; doi:10.1038/s41467-025-61139-9)
Supplement: Supplementary file 4 — Source data [file 41467_2025_61139_MOESM4_ESM.zip › Soruce data SI.xlsx]

## Sheet: Fig S1
	LP Control													CLD
Day 1	7.109	7.8125	14.9758	18.9873	9.39227	12.3762	18.4971	12.0332	10.5263	15.2632	13.5922	9.56938	8.98876	2.45098	1.29032	2.20588	1.44928	2.59067	13.1455	1.0929	2.83019	2.91262	0	3.06122	1.89573	0.735294
Day 4	10.2941	10.7623	21.0526	11.0048	6.77966		14.5455	9.31373	7.51174	12.7273	9.85222	6.66667	3.06122	2.04082	5.14019	4.49438	8.33333	5.92593		1.06952	1.95122	1.9802	1.25	0.480769	1.99005	3.59712
Day 7	10.6977	10	9.81132	26.3636	5.6	11.4754	12.5	3.22581	11.4286	10.2941	12.766	8.21256	10.215	2.7972	6.13208	5.32544	2.15054	3.20513	2.45098	0.990099	1.47783	0.806452	2.53807	4.34783	4.4335	0
Day 10	8.75576	5.76923	8.74126	6.71642	7.73196	3.9801	3.18182	6.14525	5.35714	4.32692	5.58659	5.46875	7.58294	19.1388	9.69163	2.46305	7.28155	0.689655	1.10497	5.06329	1.9802	0.877193	1.99005	3.82166	3.36135	4.10256

## Sheet: Fig S3
DENV-Survival									ZIKV-Survival
Day	LP-Blood	CLD-Blood	LP-DENV	CLD-DENV					Day	LP-Blood	CLD-Blood	LP-ZIKV	CLD-ZIKV
1	1	0	0	1					1	0	0	1	0
2	1	0	0	1					1			1
2	1			1					2	1	1	1	1
2				1					2	1	1	1	1
3	1	0	0	1					2	1	1	1	1
4	1	1	1	1					2	1	1	1	1
4			1	1					2	1	1	1	1
4				1					2		1
5	0	0	0	0					3	0	0	0	1
6	1	1	0	0					4	0	1	1	1
7	1	1	1	1					4			1	1
7	1		1						5	0	1	1	1
7			1						5		1	1	1
7			1						6	1	1	1	1
7			1						6	1	1	1	1
8	1	1	0	1					6	1		1
8	1	1		1					7	1	1	0	1
8	1	1							7	1			1
8	1	1							7				1
8	1	1							7				1
8	1								8	1	0	0	0
8	1								8	1
8	1								9	1	1	1	1
8	1								9	1	1	1	1
8	1								9	1	1	1	1
8	1								9	1	1		1
8	1								9	1	1		1
8	1								9	1			1
8	1								9	1			1
8	1								10	0	0	0	0
8	1								10	0	0	0	0
8	1								10	0	0	0	0
9	1	1	1	1					10	0	0	0	0
9	1		1	1					10	0	0	0	0
9	1		1	1					10	0	0	0	0
9	1			1					10	0	0	0	0
9				1					10	0	0	0	0
10	0	1	1	1					10	0	0	0	0
10	0	1	0	1					10	0	0	0	0
10	0	0	0	1					10	0	0	0	0
10	0	0	0	1					10		0	0	0
10	0	0	0	0					10		0	0	0
10	0	0	0	0					10		0	0	0
10	0	0	0	0					10		0	0	0
10	0	0	0	0					10		0	0	0
10	0	0	0	0					10		0	0
10	0	0	0	0					10		0	0
10	0	0	0	0					10		0	0
10	0	0	0	0					10		0	0
10	0	0	0	0					10		0	0
10	0	0	0	0					10		0	0
10	0	0	0	0					10		0	0
10	0	0	0	0
10	0	0	0	0
10	0	0	0	0					1	1	0	0	0
10	0	0	0	0					1	1
10	0	0	0	0					2	0	0	1	0
10	0	0	0	0					3	0	1	0	1
10	0	0	0	0					3		1
10	0	0	0	0					4	1	1	0	1
10	0	0	0	0					4		1
10	0	0	0	0					5	0	1	0	0
10	0	0	0	0					6	0	0	0	0
10	0	0	0	0					7	1	1	1	0
10	0	0	0	0					7		1	1
10	0	0	0	0					8	0	0	1	1
10	0	0	0	0					8			1	1
10	0	0	0	0					8			1
10		0	0	0					9	0	0	0	0
10		0	0	0					10	1	1	1	1
10		0	0	0					10		1		1
10		0	0	0					10		1		1
10		0	0	0					10		1
10		0	0	0					10		1
10		0	0	0					10	0	0	0	0
10		0	0	0					10	0	0	0	0
10		0	0	0					10	0	0	0	0
10		0	0	0					10	0	0	0	0
10		0	0	0					10	0	0	0	0
10		0	0	0					10	0	0	0	0
10		0	0	0					10	0	0	0	0
10		0	0	0					10	0	0	0	0
10		0	0	0					10	0	0	0	0
10		0	0	0					10	0	0	0	0
10		0	0	0					10	0	0	0	0
10		0	0	0					10	0	0	0	0
10		0	0	0					10	0	0	0	0
10		0	0	0					10	0	0	0	0
10		0	0	0					10	0	0	0	0
10		0	0	0					10	0	0	0	0
10		0	0	0					10	0	0	0	0
10		0	0						10	0	0	0	0
10		0	0						10	0	0	0	0
10		0	0						10	0	0	0	0
10		0	0						10	0	0	0	0
10		0							10	0	0	0	0
10		0							10	0	0	0	0
									10	0	0	0	0
									10	0	0	0	0
1	0	1	0	1					10	0	0	0	0
2	0	0	1	0					10	0	0	0	0
3	0	1	1	1					10	0	0	0	0
3		1		1					10	0	0	0	0
3				1					10	0	0	0	0
3				1					10	0	0	0	0
4	1	1	1	1					10	0	0	0	0
4		1	1	1					10	0	0	0	0
4		1							10	0		0	0
4		1							10	0		0	0
5	0	1	1	1					10	0		0	0
5				1					10	0		0	0
6	0	1	1	1					10	0		0	0
6		1	1	1					10	0		0	0
6		1		1					10	0		0	0
7	0	1	1	1					10	0		0	0
7		1	1	1					10	0		0	0
7				1					10	0		0	0
7				1
8	0	1	1	1
8		1	1						1	1	1	0	1
9	1	1	1	1					1	1	1		1
9		1	1						1	1	1
9			1						1	1	1
9			1						1	1
9			1						2	1	1	1	1
9			1						2	1	1	1	1
9			1						2	1	1	1	1
9			1						2	1	1	1
9			1						2			1
9			1						2	1		1
9			1						3	0	1	1	1
10	1	1	1	1					3		1	1
10			1						4	0	1	0	0
10			1						4		1
10			1						5	0	0	1	0
10			1						6	0	1	0	1
10			1						6		1		1
10	0	0	0	0					7	0	1	0	1
10	0	0	0	0					7				1
10	0	0	0	0					8	0	0	1	1
10	0	0	0	0					8				1
10	0	0	0	0					8				1
10	0	0	0	0					9	0	1	1	0
10	0	0	0	0					9			1
10	0	0	0	0					10	0	0	1	1
10	0	0	0	0					10	0	0	0	0
10	0	0	0	0					10	0	0	0	0
10	0	0	0	0					10	0	0	0	0
10	0	0	0	0					10	0	0	0	0
10	0	0	0	0					10	0	0	0	0
10	0	0	0	0					10	0	0	0	0
10	0	0	0	0					10	0	0	0	0
10	0	0	0	0					10	0	0	0	0
10	0	0	0	0					10	0	0	0	0
10	0	0	0	0					10	0	0	0	0
10	0	0		0					10	0	0	0	0
10	0	0		0					10	0	0	0	0
10	0	0		0					10	0	0	0	0
10	0	0		0					10	0	0	0	0
10	0	0		0					10	0	0	0	0
10	0	0		0					10	0	0	0	0
10	0	0		0					10	0	0	0	0
10	0	0		0					10	0	0	0	0
10	0	0		0					10	0	0	0	0
10	0	0		0					10	0	0	0	0
10	0	0		0					10	0	0	0	0
10	0	0		0					10	0	0	0	0
10	0	0		0					10	0	0	0	0
10	0	0		0					10	0	0	0	0
10	0	0							10	0	0	0	0
10	0	0							10	0	0	0	0
10	0	0							10	0	0	0	0
10	0	0							10	0	0	0	0
10	0	0							10	0	0	0	0
10	0	0							10	0	0	0	0
10	0	0							10	0	0	0	0
10	0	0							10	0	0	0	0
10		0							10	0		0	0
10		0							10	0		0	0
									10	0			0
									10	0			0
									10	0			0
1	1	1	1	1					10	0
1	1	1	1	1					10	0
1	1	1	1	1					10	0
1	1	1		1
1	1
2	1	1	1	1
2	1	1	1	1
2	1	1	1	1
2	1	1		1
2	1
3	0	1	1	0
3		1	1
4	0	1	0	0
4		1
5	0	0	0	0
6	0	1	0	0
6		1
7	0	1	0	0
8	0	0	0	0
9	0	1	0	1
10	0	0	1	0
10	0	0	0	0
10	0	0	0	0
10	0	0	0	0
10	0	0	0	0
10	0	0	0	0
10	0	0	0	0
10	0	0	0	0
10	0	0	0	0
10	0	0	0	0
10	0	0	0	0
10	0	0	0	0
10	0	0	0	0
10	0	0	0	0
10	0	0	0	0
10	0	0	0	0
10	0	0	0	0
10	0	0	0	0
10	0	0	0	0
10	0	0	0	0
10	0	0	0	0
10	0	0	0	0
10	0	0	0	0
10	0	0	0	0
10	0	0	0	0
10	0	0	0	0
10	0	0	0	0
10	0	0	0	0
10	0	0	0	0
10	0	0	0	0
10	0	0	0	0
10	0	0	0	0
10	0	0	0	0
10	0		0	0
10	0		0	0
10	0		0	0
10	0			0
10	0			0
10	0			0
10	0			0
10	0			0

## Sheet: Fig S6a-b
DENV-Ovaries FFA
	LP										CLD
8	2.52288										1.52288	2.52288
10	2.69897	4	1.82391	1.52288	2.52288	2.12494	1.82391				4.52288	2.52288	3.36798	1.82391	2	1.82391
12	2.69897	2.52288	2.30103	2.22185	2.60206	2.22185	2.12494				3.42597	2.47712	2	2.30103	1.52288	1.82391
DENV-Ovaries FFA (prevalence)
	LP	CLD
8	10	33.33
10	70	60
12	70	60
DENV-Salivary gland FFA
	LP										CLD
8	2	1.52288	2.42597	1.82391	1.52288	1.82391	3.82391						5	3.52288
10	3.32906	4.85532	2										3.76592	3.36798	1.52288	1.52288
12	3.93785	2.52288	3.22185	3.82391	2.22185	1.82391	2.22185	3.52288	2.47712				2.52288	4.52288	1.82391	2.12494	2	1.52288
DENV-Salivary gland FFA (prevalence)
	LP	CLD
8	70	25
10	30	40
12	90	60

## Sheet: Fig 6c-d
ZIKV-Ovaries FFA
	LP										CLD
8	2.52288	1.52288	2.30103								2	2.12494	2.36798	1.82391	2.92082
10	2.52288	1.82391	1.82391	3.12494	1.82391	2.22185					2
ZIKV-Ovaries FFA (prevalence)
	LP	CLD
8	33.3	55.5
10	60	10
ZIKV-Salivary gland FFA
	LP										CLD
8	1.52288	1.52288	2.52288	3	2.52288						2	1.52288	2.82391	3	4.42597
10	2.42597	1.52288	1.52288	2	1.52288	2.69897	3.0607	2.22185	3.52288		4.30103	1.52288	1.82391	1.82391
ZIKV-Salivary gland FFA (prevalence)
	LP	CLD
8	50	62.5
10	90	44.4

## Sheet: Fig S7
DENV-FFA				ZIKV-FFA
SG	OV			SG	OV
0*	0*			2.36798	0*
0*	0*			3.07918	2.12494
2.47712	0*			0*	0*
0*	0*			2.12494	2.12494
0*	0*			1.52288	0*
0*	3			2.66901	2.56427
0*	2.22185			2	2
0*	1.82391			0*	2.727
0*	0*			2.66901	1.82391
1.82391	0*			2.12494	0*
0*	0*
0*	0*
0*	0*
1.52288	0*
1.82391	0*
0*	2.75333
0*	0*
0*	2.42597
0*	0*
0*	0*
